# Supplementary material for: Influence of hydropower stations on the water microbiota in the downstream of Jinsha River, China
Source: PeerJ. 2020 Jul 16;8:e9500. doi: 10.7717/peerj.9500 (PMC7369022; doi:10.7717/peerj.9500)
Supplement: Supplemental Information 1 [file peerj-08-9500-s001.xlsx]

## Sheet: Sheet1
Table S1. Phylum compositions of the water microbiota. Bold font indicates the dominant phyla (there relative abundances were more than 1% in at least one samples）.
Domain	Phylum	S1-1	S1-2	S1-3	S2-1	S2-2	S2-3	S3-1	S3-2	S3-3	S4-1	S4-2	S4-3	S5-1	S5-2	S5-3	S6-1	S6-2	S6-3	S7-1	S7-2	S7-3	S8-1	S8-2	S8-3	S9-1	S9-2	S9-3	S10-1	S10-2	S10-3	S11-1	S11-2	S11-3	S12-1	S12-2	S12-3	S13-1	S13-2	S13-3	S14-1	S14-2	S14-3	S15-1	S15-2	S15-3	S16-1	S16-2	S16-3
Bacteria	Proteobacteria	0.407759	0.443215	0.386953	0.298294	0.345541	0.284369	0.226215	0.226578	0.275113	0.447239	0.444342	0.427882	0.409007	0.591355	0.416573	0.208467	0.255312	0.271974	0.757526	0.675306	0.785295	0.481045	0.465068	0.51477	0.521571	0.530626	0.482775	0.396692	0.420235	0.366347	0.301071	0.319261	0.406149	0.330087	0.373591	0.271893	0.301996	0.312902	0.369889	0.389005	0.360109	0.370895	0.259659	0.234184	0.222191	0.650716	0.609184	0.675145
Bacteria	Actinobacteria	0.151763	0.229717	0.198205	0.290687	0.249678	0.271974	0.340188	0.34212	0.24678	0.190357	0.270082	0.19241	0.262154	0.169672	0.22698	0.329202	0.242434	0.212371	0.0598036	0.0978751	0.0631037	0.0915969	0.0930457	0.0842724	0.225089	0.0963458	0.217201	0.231085	0.230119	0.267828	0.323245	0.356246	0.254306	0.295879	0.3257	0.354596	0.202712	0.175749	0.165647	0.169712	0.13164	0.208628	0.172247	0.313627	0.247907	0.095058	0.159852	0.100934
Bacteria	Bacteroidetes	0.199614	0.133773	0.156471	0.217965	0.195549	0.22529	0.232896	0.23841	0.227101	0.19237	0.173897	0.20722	0.20062	0.112645	0.219012	0.279821	0.277608	0.278775	0.0478107	0.109747	0.0928847	0.280626	0.273946	0.260464	0.105522	0.0899469	0.105763	0.18098	0.150877	0.144237	0.227664	0.216758	0.201988	0.193255	0.163273	0.208991	0.11506	0.0940921	0.104636	0.224646	0.281713	0.223076	0.234828	0.229073	0.247223	0.171241	0.149992	0.148422
Bacteria	Cyanobacteria	0.144036	0.101095	0.15462	0.114013	0.124598	0.129467	0.124115	0.111639	0.128179	0.021209	0.0136429	0.0246297	0.0427399	0.0372666	0.0611317	0.101014	0.119889	0.114094	0.0108661	0.0265212	0.00808918	0.0901481	0.107453	0.0928847	0.0243078	0.0179894	0.036019	0.0697843	0.0522376	0.0415728	0.0526803	0.0478509	0.0450741	0.0723599	0.0447521	0.0791613	0.137436	0.108258	0.145766	0.155505	0.162267	0.146853	0.156109	0.0792418	0.104475	0.0305457	0.0312299	0.0291372
Bacteria	Verrucomicrobia	0.0226175	0.0143674	0.0196394	0.0241066	0.0251127	0.0351336	0.0289359	0.0279298	0.043585	0.0829443	0.062339	0.0909127	0.0269237	0.0120734	0.028131	0.0332421	0.0441887	0.0422972	0.0026159	0.00672086	0.00269639	0.0193979	0.0179089	0.0165003	0.0189552	0.0107453	0.0150515	0.0360592	0.0236639	0.0249115	0.034047	0.026803	0.0209675	0.0231407	0.0175467	0.0176674	0.0174259	0.0162186	0.0194382	0.00523181	0.00925628	0.00672086	0.0185126	0.0179894	0.0246297	0.00386349	0.00390373	0.00470863
Bacteria	Thermi	0.003783	0.00366227	0.00362202	0.0022537	0.00418545	0.00169028	0.00229395	0.00205248	0.00285737	0.00330006	0.00233419	0.00293786	0.00434643	0.029942	0.00470863	0.00177077	0.00289762	0.0090953	0.0994044	0.0441887	0.0282518	0.00366227	0.00410496	0.00221346	0.0256359	0.20235	0.0156552	0.0138844	0.0372263	0.0146893	0.00257566	0.00193175	0.0336446	0.0224565	0.0329202	0.00639891	0.0487363	0.134618	0.0339263	0.00458789	0.0120734	0.00233419	0.0156149	0.00285737	0.00177077	0.00527205	0.00913554	0.00676111
Bacteria	Firmicutes	0.00829041	0.0106246	0.0175467	0.012999	0.016782	0.0118722	0.0105039	0.00748551	0.0129588	0.0180699	0.0068416	0.0108661	0.0212894	0.0135625	0.00990019	0.00941726	0.00901481	0.0123954	0.00740502	0.0072038	0.00885383	0.0103429	0.0109466	0.00853187	0.0403654	0.0188345	0.0876529	0.0259578	0.037991	0.0937701	0.0079282	0.00664037	0.00696233	0.00865261	0.00800869	0.00845138	0.011027	0.0098197	0.016782	0.00639891	0.00732453	0.00724404	0.0117514	0.0072038	0.00780747	0.00990019	0.00772698	0.00752576
Bacteria	Chloroflexi	0.0100612	0.00776722	0.00889408	0.00615744	0.00595621	0.00647939	0.00543303	0.00744527	0.0131198	0.0338458	0.0170637	0.0290969	0.00535254	0.00523181	0.00466838	0.00607695	0.00744527	0.00812943	0.00338055	0.00503059	0.00213297	0.00394398	0.00623793	0.00462814	0.00744527	0.00808918	0.00897457	0.00668062	0.0107051	0.00893432	0.00804894	0.00503059	0.00579524	0.00639891	0.0056745	0.00611719	0.0182308	0.0175467	0.0159369	0.00599646	0.0060367	0.00623793	0.0180296	0.0218126	0.0213699	0.00579524	0.00462814	0.00490985
Bacteria	Chlorobi	0.0116307	0.00825016	0.0100612	0.00273664	0.0026159	0.00370251	0.00338055	0.00619768	0.00639891	0.000482936	0.000523181	0.000925628	0.00338055	0.00253542	0.00334031	0.00402447	0.00543303	0.00523181	0.000845138	0.00901481	0.00201223	0.00390373	0.00446716	0.0041452	0.000321958	0.000402447	0.000402447	0.00265615	0.00193175	0.00289762	0.00434643	0.00269639	0.00233419	0.0164198	0.00833065	0.0182308	0.0379507	0.0275676	0.0303042	0.0175467	0.0134015	0.0144881	0.0391581	0.0282115	0.0397215	0.00833065	0.00712331	0.00716355
Bacteria	Acidobacteria	0.00985995	0.01151	0.00961848	0.0049501	0.00623793	0.00744527	0.0111075	0.00969897	0.0118722	0.00140856	0.00136832	0.00173052	0.0101014	0.00474887	0.00728429	0.00845138	0.0087331	0.00897457	0.00205248	0.0030586	0.0018915	0.0026159	0.00277688	0.0026159	0.00523181	0.00394398	0.0060367	0.00917579	0.00861236	0.00772698	0.00784771	0.00394398	0.00579524	0.00547328	0.00539279	0.00575499	0.0129588	0.0135222	0.0105039	0.00350129	0.00245493	0.00221346	0.00732453	0.00752576	0.00869285	0.00321958	0.00293786	0.00346104
Bacteria	Nitrospirae	0.000724404	0.000764649	0.000724404	0.000804894	0.000643915	0.00068416	0.00104636	0.00132807	0.00165003	8.04894e-05	0	0.000160979	0.000643915	0.000321958	0.00060367	0.00068416	0.000804894	0.0015293	0.000160979	0.000241468	0.000120734	0.000885383	0.000523181	0.000925628	0.000402447	0.000442692	0.000563426	0.000845138	0.0011671	0.00128783	0.00144881	0.000362202	0.000523181	0.000563426	0.000523181	0.000482936	0.0159369	0.015293	0.0166613	0.00156954	0.000724404	0.0015293	0.00998068	0.0137637	0.0124356	0.00281713	0.0022537	0.0018915
Archaea	Crenarchaeota	0.00060367	0.000321958	0.000281713	0.000241468	0.000160979	0.000241468	0.000120734	0.000120734	0.000160979	0.000160979	4.02447e-05	8.04894e-05	0.00060367	0.000201223	0.000442692	0.000201223	0.000482936	0.000362202	0	0.000482936	8.04894e-05	0.000160979	0.000362202	0.000241468	0.000724404	0.00060367	0.000523181	0.000201223	0.000120734	0.000321958	0.000724404	0.000201223	0.000120734	0.00068416	0.000201223	0.000281713	0.000241468	0.000160979	0.000281713	4.02447e-05	0	0	8.04894e-05	0.000120734	0.000482936	4.02447e-05	0	0
Archaea	Euryarchaeota	0	0	4.02447e-05	0.000120734	4.02447e-05	0.000120734	0	0	4.02447e-05	0	4.02447e-05	4.02447e-05	0	8.04894e-05	0	0	4.02447e-05	4.02447e-05	0	0.000241468	0	0.000201223	4.02447e-05	8.04894e-05	0.000120734	0.00068416	0.000804894	0.000120734	0.000241468	0.000160979	0.000160979	8.04894e-05	0	8.04894e-05	0	8.04894e-05	8.04894e-05	0	0.000321958	8.04894e-05	0	0	0	0	4.02447e-05	4.02447e-05	0	0
Archaea	Parvarchaeota	8.04894e-05	8.04894e-05	4.02447e-05	0	8.04894e-05	4.02447e-05	0	8.04894e-05	8.04894e-05	0.000120734	0	0.000120734	0.000120734	4.02447e-05	0	0	4.02447e-05	0	0	8.04894e-05	0	8.04894e-05	0.000160979	0	0	8.04894e-05	4.02447e-05	0.000160979	0	0	4.02447e-05	4.02447e-05	4.02447e-05	0	8.04894e-05	0	0	0	8.04894e-05	0	0	0	0	0	0	0	8.04894e-05	0
Bacteria	AC1	0	0	0	0	0	0	0	0	0	0	0	0	0	0	0	0	0	0	0	0	0	0	0	4.02447e-05	0	0	0	0	0	0	0	0	0	0	0	0	0	0	0	0	0	0	0	0	0	0	0	0
Bacteria	AncK6	0	0	0	0	0	0	0	0	0	0	0	0	0	0	0	4.02447e-05	0	0	0	0	0	0	0	0	0	0	0	0	0	0	4.02447e-05	0	0	0	0	0	0	0	0	0	0	0	0	0	0	0	0	0
Bacteria	Aquificae	0	0	0	0	0	4.02447e-05	0	0	0	0	0	0	0	8.04894e-05	0	0	0	4.02447e-05	0	0	0	0	0	0	0	0.000120734	4.02447e-05	0	4.02447e-05	0	0	0	0	0	0	0	0	0	0	0	0	0	0	0	0	0	0	0
Bacteria	Armatimonadetes	0.000362202	0.000241468	0.000281713	0.00128783	0.000523181	0.000925628	0.000402447	0.000885383	0.000885383	0.000281713	0.000160979	0.000281713	0.000362202	0.000241468	0.00068416	0.00060367	0.00104636	0.00169028	0.000321958	0.000804894	0.000281713	0.000321958	0.000442692	0.000402447	0.0011671	0.00068416	0.00060367	0.000523181	0.000845138	0.000845138	0.00100612	0.000482936	0.000724404	0.000482936	0.000845138	0.000201223	0.000724404	0.00112685	0.000523181	0.000281713	0.000241468	0.000321958	0.000160979	0.000281713	0.000482936	0.000241468	8.04894e-05	0.000241468
Bacteria	BHI80-139	0	0	0	0	0	0	0	0	4.02447e-05	0	0	0	0	0	0	4.02447e-05	0	0	0	0	0	0	0	4.02447e-05	0	4.02447e-05	4.02447e-05	0	0	8.04894e-05	0	0	0	0	0	0	0	0	4.02447e-05	0	0	0	0	8.04894e-05	0	4.02447e-05	0	0
Bacteria	BRC1	0	0	0	4.02447e-05	4.02447e-05	4.02447e-05	0	0	4.02447e-05	4.02447e-05	0	4.02447e-05	0	0	4.02447e-05	0	4.02447e-05	0	0	0	4.02447e-05	4.02447e-05	0	0	0.000160979	0.000160979	8.04894e-05	0	0.000120734	4.02447e-05	4.02447e-05	0	0	0	4.02447e-05	0	0.000160979	4.02447e-05	0.000120734	0	0	4.02447e-05	0	0	0	0	4.02447e-05	0
Bacteria	Chlamydiae	0	4.02447e-05	4.02447e-05	8.04894e-05	0	0	0	0	0	0	0	0	0	0	0	8.04894e-05	0	4.02447e-05	0	0	0	8.04894e-05	0	0	4.02447e-05	0	0	0	0	0	0	4.02447e-05	0	0	4.02447e-05	0	0	0	0	0	0	4.02447e-05	4.02447e-05	4.02447e-05	4.02447e-05	0	0	4.02447e-05
Bacteria	Deferribacteres	8.04894e-05	8.04894e-05	0.000120734	8.04894e-05	0.000160979	0.000241468	0.000160979	8.04894e-05	0	0.000160979	0.000120734	0.000120734	0	8.04894e-05	0.000160979	4.02447e-05	0.000120734	0.000120734	4.02447e-05	4.02447e-05	0.000120734	4.02447e-05	8.04894e-05	8.04894e-05	8.04894e-05	8.04894e-05	0.000201223	0.000120734	0.000160979	8.04894e-05	0.000201223	8.04894e-05	0.000120734	0.000160979	8.04894e-05	0.000241468	0.000241468	0.000120734	4.02447e-05	0	8.04894e-05	8.04894e-05	8.04894e-05	0.000160979	0	0.000120734	8.04894e-05	0.000281713
Bacteria	Elusimicrobia	0	0	8.04894e-05	0	0	0.000120734	4.02447e-05	4.02447e-05	4.02447e-05	0	0	0	4.02447e-05	4.02447e-05	0.000201223	0	4.02447e-05	8.04894e-05	0	0.000120734	0	8.04894e-05	4.02447e-05	8.04894e-05	4.02447e-05	0	0.000120734	8.04894e-05	8.04894e-05	0.000241468	0.000241468	8.04894e-05	0.000201223	0.000120734	8.04894e-05	8.04894e-05	4.02447e-05	0.000120734	0.000120734	4.02447e-05	0	4.02447e-05	8.04894e-05	0	0	4.02447e-05	0	0
Bacteria	FBP	0	0.000120734	8.04894e-05	0.000201223	0.000160979	0	4.02447e-05	4.02447e-05	4.02447e-05	0.000120734	0	0	0	8.04894e-05	0	0	0	0	0	4.02447e-05	0	0	0	0	4.02447e-05	8.04894e-05	4.02447e-05	4.02447e-05	4.02447e-05	0	4.02447e-05	0	0	0	0	0	0	0.000120734	4.02447e-05	4.02447e-05	0	4.02447e-05	0	4.02447e-05	4.02447e-05	4.02447e-05	8.04894e-05	4.02447e-05
Bacteria	Fibrobacteres	0	4.02447e-05	0	4.02447e-05	0	4.02447e-05	0.000120734	8.04894e-05	8.04894e-05	8.04894e-05	0	0	8.04894e-05	0	4.02447e-05	0	8.04894e-05	0	4.02447e-05	0	0	0	4.02447e-05	4.02447e-05	0	4.02447e-05	0	0.000120734	8.04894e-05	0	0	0	0	0	4.02447e-05	0	0	0	4.02447e-05	0	0	0	0	0	0	0	0	0
Bacteria	Fusobacteria	0.000201223	0	0.000120734	0.000241468	0.000281713	0.000241468	0.000160979	0.000120734	0.000160979	8.04894e-05	0	0.000120734	8.04894e-05	0	0.000321958	4.02447e-05	4.02447e-05	4.02447e-05	8.04894e-05	4.02447e-05	4.02447e-05	0.000764649	0.00104636	0.000321958	0.000321958	0.000321958	0.000321958	8.04894e-05	0.000120734	4.02447e-05	4.02447e-05	0	0	4.02447e-05	0	0	0.000120734	0.000120734	0.000241468	8.04894e-05	8.04894e-05	0	0.000362202	0.000160979	0.000120734	4.02447e-05	0.000120734	8.04894e-05
Bacteria	GAL15	0	0	0	4.02447e-05	8.04894e-05	0	0	0	0	0	0	0	0	0	0	0	0	0	0	0	0	0	0	0	0	0	0	0	0.000201223	4.02447e-05	4.02447e-05	0	4.02447e-05	0	0	4.02447e-05	0	0	0	0	0	0	0	0	0	0	0	0
Bacteria	GN02	0	0	0	8.04894e-05	0.000201223	0	0	4.02447e-05	8.04894e-05	4.02447e-05	0	0.000120734	0	4.02447e-05	0	8.04894e-05	0	0	0.000120734	4.02447e-05	8.04894e-05	0.000120734	0.000160979	0.000120734	0	0.000160979	0	0	0	0	0.000160979	0	8.04894e-05	8.04894e-05	0	0	0	0	0	0	0	0	8.04894e-05	0	8.04894e-05	0	4.02447e-05	0
Bacteria	GN04	0	0	0	0	0	0	0	0	0	0	0	0	0	0	0	0	0	0	0	0	0	0	4.02447e-05	0	0	0	4.02447e-05	0	0	0	0	0	0	0	4.02447e-05	0	0	0	0	0	0	0	0	0	0	0	0	0
Bacteria	Gemmatimonadetes	0.0026159	0.00132807	0.00177077	0.0011671	0.00100612	0.00104636	0.00209272	0.00229395	0.00229395	0.000281713	0.000321958	0.000321958	0.00132807	0.000804894	0.00160979	0.00144881	0.00221346	0.00277688	0.000362202	0.00068416	0.000724404	0.000724404	0.000482936	0.000643915	0.00112685	0.000563426	0.00068416	0.00173052	0.00209272	0.00169028	0.00237444	0.00120734	0.0015293	0.00245493	0.00321958	0.00185126	0.00748551	0.00861236	0.00688184	0.00321958	0.00257566	0.00245493	0.00346104	0.0056745	0.00635866	0.00160979	0.00197199	0.00100612
Bacteria	H-178	0	0	0	0	0	0	0	0	4.02447e-05	0	0	0	0	0	4.02447e-05	0	0	0	0	0	0	0	0	0	0	0	0	0	0	0	0	0	0	0	0	0	0	0	0	0	0	0	0	0	0	0	0	0
Bacteria	Hyd24-12	0	0	0	0	0	0	0	0	0	0	0	0	0	0	0	0	0	0	0	0	0	0	0	0	0	0	0	8.04894e-05	0	4.02447e-05	0	0	0	0	0	0	0	0	0	0	0	0	0	0	0	0	0	0
Bacteria	Lentisphaerae	0	0	0	4.02447e-05	0	0	0	0	0	0	0	0	0	0	0	0	0	0	0	0	0	0	8.04894e-05	0	0	0	0	8.04894e-05	0	4.02447e-05	8.04894e-05	0	4.02447e-05	8.04894e-05	0	4.02447e-05	4.02447e-05	4.02447e-05	0	0	0	0	0	0	0	0	0	0
Bacteria	NC10	0	0	0	0	0	0	0	0	0	0	0	0	0	0	0	0	0	0	0	0	0	0	0	0	0	4.02447e-05	0	0	4.02447e-05	0	0	0	0	8.04894e-05	0	4.02447e-05	0	0	0	0	0	0	0	0	0	0	0	0
Bacteria	NKB19	0.000120734	0	0	8.04894e-05	0	0	0	0	8.04894e-05	0	0	0	8.04894e-05	0	0	4.02447e-05	8.04894e-05	4.02447e-05	4.02447e-05	0	4.02447e-05	0	0	0	8.04894e-05	4.02447e-05	0.000120734	0.000120734	0.000281713	8.04894e-05	8.04894e-05	0.000120734	0	8.04894e-05	4.02447e-05	8.04894e-05	0.00104636	0.000563426	0.000643915	8.04894e-05	4.02447e-05	8.04894e-05	0.000925628	0.00068416	0.000804894	0.000281713	8.04894e-05	0
Bacteria	OD1	4.02447e-05	4.02447e-05	4.02447e-05	4.02447e-05	0.000120734	0.000160979	0.000201223	8.04894e-05	0.000120734	0.000160979	0.000120734	0.000362202	0.000201223	8.04894e-05	0	8.04894e-05	4.02447e-05	0	0	0	4.02447e-05	0.000201223	8.04894e-05	4.02447e-05	4.02447e-05	0	0	8.04894e-05	0.000120734	0.000120734	0	4.02447e-05	8.04894e-05	0	8.04894e-05	0.000160979	4.02447e-05	8.04894e-05	0.000120734	4.02447e-05	4.02447e-05	0	0	0.000201223	8.04894e-05	0	0	0
Bacteria	OP11	0	4.02447e-05	0	0	0	0	0	0	0	0	0	0	4.02447e-05	0	0	0	0	0	0	0	0	0.000160979	0.00060367	4.02447e-05	4.02447e-05	8.04894e-05	0	0	0	0	0	0	4.02447e-05	0	4.02447e-05	0	8.04894e-05	0	0	0	0	0	0	0	0	0	0	0
Bacteria	OP3	0.000160979	4.02447e-05	4.02447e-05	0	4.02447e-05	0	4.02447e-05	8.04894e-05	0.000120734	0	0	0	0	8.04894e-05	0	4.02447e-05	0	0.000120734	4.02447e-05	0	0	0	0	0	0	0	0	0.000120734	8.04894e-05	4.02447e-05	0.000201223	0	0	8.04894e-05	4.02447e-05	4.02447e-05	0.000120734	4.02447e-05	0.000120734	0	0	0	4.02447e-05	8.04894e-05	8.04894e-05	0	0	0
Bacteria	OP8	4.02447e-05	0	0	8.04894e-05	4.02447e-05	0	0	0	4.02447e-05	0	0	0	0	0	0	0	4.02447e-05	0	0	4.02447e-05	0	0.000120734	0.000120734	8.04894e-05	0.000120734	8.04894e-05	4.02447e-05	0	0	0	0	0	0	0	0	0	0	0	0	0	4.02447e-05	0	0	0	0	0	0	4.02447e-05
Bacteria	OP9	0	0	0	0	0	0	0	0	0	0	0	0	0	0	0	0	0	0	0	0	0	0	0	0	0	8.04894e-05	0	0	0	0	0	0	0	0	0	0	0	0	0	0	0	0	0	0	0	0	0	0
Bacteria	PAUC34f	0	0	0	0	0	0	0	0	0	0	0	0	0	0	0	0	0	0	0	0	0	0	0	0	0	0	0	4.02447e-05	0	0	4.02447e-05	0	0	4.02447e-05	0	0	0.000160979	0.000160979	0.000160979	0	0	0	4.02447e-05	0	0	0	0	0
Bacteria	Planctomycetes	0.0241066	0.0309079	0.0290969	0.0184321	0.0177077	0.0158967	0.0090953	0.0128783	0.0228992	0.00575499	0.00587572	0.00829041	0.00816967	0.0168625	0.0120332	0.0134417	0.0187943	0.0270042	0.00647939	0.0114697	0.00237444	0.00639891	0.00708307	0.00406471	0.016943	0.0129588	0.0167015	0.0204443	0.017104	0.0196394	0.020726	0.00845138	0.0120734	0.0187943	0.00804894	0.0159771	0.0676513	0.0603268	0.0580731	0.0112283	0.00857212	0.00547328	0.0486156	0.0335641	0.0505876	0.0098197	0.0083709	0.00688184
Bacteria	SBR1093	0	0	0	0	4.02447e-05	0	0	0	0	0	0	0	0	0	4.02447e-05	0	0	0	0	0	0	0	4.02447e-05	0	0.000201223	8.04894e-05	0	0	0	0	0	0	0	0	0	0	0	0	0	0	0	0	0	0	4.02447e-05	0	0	0
Bacteria	SC4	0	0	0	0	0	0	0	0	0	0	0	0	0	0	0	0	0	0	0	0	0	4.02447e-05	4.02447e-05	0	0	0	0	0	0	0	0	0	0	0	0	0	0	0	0	0	0	0	0	0	0	0	0	0
Bacteria	SR1	8.04894e-05	4.02447e-05	4.02447e-05	0.000241468	0.000120734	8.04894e-05	4.02447e-05	8.04894e-05	4.02447e-05	0	0	0	4.02447e-05	8.04894e-05	0	0	4.02447e-05	8.04894e-05	0	0	0	0.000160979	0.000120734	8.04894e-05	0.000160979	4.02447e-05	0.000201223	0	0	0	0	0	0	8.04894e-05	0	4.02447e-05	0	0	4.02447e-05	0.000160979	8.04894e-05	4.02447e-05	0	0	0	4.02447e-05	0	0
Bacteria	Spirochaetes	0	8.04894e-05	0	0.000643915	0.000402447	0.000201223	8.04894e-05	0.000362202	0.000523181	0	0	0	8.04894e-05	0.000201223	0.000241468	0.000160979	0.000281713	0.000402447	0	4.02447e-05	0	0.000321958	0.000523181	4.02447e-05	0.000201223	0.000362202	0.000201223	0.000523181	0.00120734	0.000442692	0.00060367	8.04894e-05	0.000241468	0.000160979	0.000120734	0.000241468	8.04894e-05	4.02447e-05	0.000321958	0	4.02447e-05	0	4.02447e-05	4.02447e-05	0.000201223	4.02447e-05	0	0
Bacteria	Synergistetes	0	0.000120734	0	0.000160979	0.000201223	0.000241468	0.000120734	4.02447e-05	0.000201223	0	0	0	8.04894e-05	0	8.04894e-05	8.04894e-05	0	0.000201223	0	0	0	0	4.02447e-05	8.04894e-05	0.000241468	0.000321958	0.000160979	0	4.02447e-05	4.02447e-05	8.04894e-05	0	0	0	0	0	8.04894e-05	4.02447e-05	8.04894e-05	0.000120734	8.04894e-05	0	8.04894e-05	0	4.02447e-05	4.02447e-05	0.000120734	4.02447e-05
Bacteria	TM6	0.000120734	0.000241468	0	0.000241468	0.000201223	0.000563426	0.000120734	0.000201223	0.000362202	0.000160979	0.000120734	4.02447e-05	0.000160979	0.000160979	0.000281713	8.04894e-05	0.000482936	0.000362202	0	8.04894e-05	0.000120734	0.000120734	0.000120734	4.02447e-05	0.000120734	0.000160979	0	0.000120734	0.000160979	0.000201223	0.000241468	0.000201223	0.000241468	0.000442692	0.000160979	0.000402447	0.000160979	0.000482936	0.000281713	4.02447e-05	4.02447e-05	8.04894e-05	0.000764649	0.000965873	0.000482936	4.02447e-05	0.000321958	0.000241468
Bacteria	TM7	8.04894e-05	0	0	0	4.02447e-05	0	8.04894e-05	0	4.02447e-05	4.02447e-05	4.02447e-05	4.02447e-05	4.02447e-05	0	4.02447e-05	0	8.04894e-05	0	0	0	0	0.000281713	0.000362202	8.04894e-05	0.00068416	0.000241468	0.000160979	0	0.000281713	4.02447e-05	4.02447e-05	0	0	0	0	0	0	4.02447e-05	0	0	0	0	8.04894e-05	0.000120734	0	0	0	0
Bacteria	Tenericutes	0.000241468	0.000241468	0.000120734	0.000241468	8.04894e-05	0.000281713	0.000241468	0.000281713	0.000362202	8.04894e-05	4.02447e-05	0.000241468	0.000362202	0.000201223	0.000241468	0.000160979	0.000201223	0.000281713	0.000160979	0.000120734	8.04894e-05	0.000442692	0.000281713	0.000362202	0.00120734	0.000965873	0.00140856	8.04894e-05	0.000201223	0.000120734	0.000321958	0.000241468	0.000120734	0.000120734	8.04894e-05	0.000241468	4.02447e-05	0.000160979	0.000120734	8.04894e-05	0.000201223	8.04894e-05	0.000241468	0.000241468	0.000160979	0.000241468	4.02447e-05	4.02447e-05
Bacteria	WPS-2	0	0	0	0	0.000160979	0	0	0	4.02447e-05	4.02447e-05	0	0	0	4.02447e-05	0	0	8.04894e-05	8.04894e-05	0	0	0	0	4.02447e-05	0	0	8.04894e-05	0	0	0	4.02447e-05	0	4.02447e-05	0	0	0	0	4.02447e-05	0	0	4.02447e-05	0	0	0	0	0	0	0	4.02447e-05
Bacteria	WS1	0	0	0	0	0	0	0	0	0	0	0	0	0	0	0	0	0	0	0	0	0	0	0	0	4.02447e-05	4.02447e-05	0	4.02447e-05	4.02447e-05	8.04894e-05	0	0	0	0	4.02447e-05	0	0	8.04894e-05	0	0	0	0	0	0	0	0	0	0
Bacteria	WS2	0	0	0	0	0	0	0	0	0	0	0	0	0	0	0	0	0	0	0	0	0	4.02447e-05	0	0	0	0	0	0	0	0	0	0	0	0	0	0	0	4.02447e-05	0	0	0	0	0	0	0	0	0	0
Bacteria	WS3	0	0	0	0.000160979	4.02447e-05	0	4.02447e-05	4.02447e-05	0.000201223	0	0	0	0.000160979	0.000120734	4.02447e-05	0.000201223	0.000281713	0.000241468	0	8.04894e-05	0	0.000120734	8.04894e-05	4.02447e-05	0.000241468	0.000160979	0.000120734	0.000362202	0.000402447	0.000321958	0.000442692	8.04894e-05	0.000160979	0.000241468	0.000160979	8.04894e-05	8.04894e-05	0.000201223	0.000201223	0	0	8.04894e-05	8.04894e-05	0	8.04894e-05	8.04894e-05	0	0
Bacteria	WS4	0	0	0	0	0	0	0	0	0	0	0	0	0	0	0	4.02447e-05	0	0	0	0	0	0	0	0	0	8.04894e-05	0	0	0	0	0	0	0	0	0	0	0	0	0	0	0	0	0	0	0	0	0	0
Bacteria	WS5	0	0	0	0	0	0	0	0	0	0	0	0	0	0	4.02447e-05	4.02447e-05	0	0	0	0	0	4.02447e-05	4.02447e-05	4.02447e-05	0	8.04894e-05	4.02447e-05	0	8.04894e-05	0	0	0	0	0	4.02447e-05	4.02447e-05	8.04894e-05	0	0	0	0	0	0	0	0	0	0	0
Bacteria	WWE1	0	0	0	0	4.02447e-05	0	0	4.02447e-05	0	0	0	0	0	0	0	0	0	0	0	0	0	0	0	0	8.04894e-05	8.04894e-05	0.000120734	0	0	0	4.02447e-05	0	0	0	0	0	0	4.02447e-05	0	0	0	0	0	0	0	0	0	0
Bacteria	ZB3	0	4.02447e-05	0	0	4.02447e-05	8.04894e-05	0	0	8.04894e-05	0	0	0	0	4.02447e-05	8.04894e-05	4.02447e-05	0	0	0	0	0	0	0	0	0	0	0	0	4.02447e-05	0	4.02447e-05	0	8.04894e-05	0	0	8.04894e-05	0	0	0.000120734	0	0	0	4.02447e-05	0	0	0	0	4.02447e-05
Other	Other	0.000925628	0.00120734	0.00144881	0.00104636	0.00108661	0.00128783	0.00068416	0.00124759	0.00128783	0.00108661	0.00068416	0.00100612	0.00140856	0.00108661	0.00100612	0.000845138	0.00169028	0.00112685	0.000442692	0.00068416	0.000643915	0.000764649	0.000965873	0.000965873	0.000925628	0.00068416	0.00108661	0.000925628	0.00100612	0.00100612	0.00104636	0.00100612	0.000523181	0.00100612	0.000764649	0.00201223	0.00173052	0.00165003	0.00148905	0.000724404	0.000885383	0.000925628	0.00148905	0.00205248	0.00156954	0.000442692	0.00060367	0.000925628
[truncated: 6 more columns]
