# Supplementary material for: Influence of hydropower stations on the water microbiota in the downstream of Jinsha River, China
Source: PeerJ. 2020 Jul 16;8:e9500. doi: 10.7717/peerj.9500 (PMC7369022; doi:10.7717/peerj.9500)
Supplement: Supplemental Information 4 — WT, water temperature; DO, dissolved oxygen; TDS, total dissolved solids. [file peerj-08-9500-s004.xlsx]

## Sheet: Sheet1
Table S4. Environmental factors and grouping of the sampling sites. WT, water temperature; DO, dissolved oxygen; TDS, total dissolved solids.
Sampling site	Group	Elevation	WT	DO	Conductivity	TDS	Salinity	pH	Pellucidity
S1	tributary into	1010	15.2	8.1	229.4	183.3	0.13	8	1.5
S2	tributary into	930	16.8	7.64	346.7	267.16	0.2	8.21	0.8
S3	principal stream	900	17.2	7.8	323.2	247	0.18	8.01	0.6
S4	principal stream	930	29.7	6.95	1096	656.5	0.49	8.23	2
S5	building hydropower station	820	17.6	8.47	331.6	250.9	0.19	8.5	0.4
S6	tributary into	780	22.5	7.96	502	344.5	0.25	8.32	1.6
S7	tributary into	700	19.9	7.94	322.1	232.05	0.17	8.15	0.1
S8	principal stream	710	18.1	8.86	341.7	255.45	0.19	8.29	0.7
S9	tributary into	670	24.9	6.3	397.8	259.35	0.19	7.5	0.15
S10	building hydropower station	570	17.9	9.41	362.1	272.35	0.2	8.13	0.3
S11	principal stream	580	18.6	8.68	361.4	267.8	0.2	8.19	0.4
S12	tributary into	660	19.8	8.3	338.7	244.4	0.18	8.22	0.6
S13	activated hydropower station	410	18.5	7.88	329.1	244.4	0.18	8	2
S14	principal stream	430	18.8	8.16	312.4	230.75	0.17	8.27	1.5
S15	activated hydropower station	280	17.7	8.32	300.8	227.5	0.17	8.1	1.4
S16	tributary into	270	17.8	8.28	298.6	224.9	0.17	8.18	1.3
S17	principal stream	220	19.7	7.41	313.4	226.85	0.17	7.81	0.4
S18	principal stream	190	19.7	7.37	320.6	232.1	0.17	7.87	0.5
